# Supplementary material for: Effect of low-dose radiation pre-irradiation on postoperative local chest wall recurrence of breast cancer—A retrospective study
Source: PeerJ. 2025 Jan 2;13:e18717. doi: 10.7717/peerj.18717 (PMC11700491; doi:10.7717/peerj.18717)
Supplement: Supplemental Information 1 [file peerj-13-18717-s001.zip]

Archive with 17 entries (11 files):
- data/
- data/Figure 1/
- data/Figure 1/FIG 1.png
- data/Figure 2/
- data/Figure 2/Distribution of main acute side effects in two groups patients.xlsx
- data/Figure 2/FIG 2.png
- data/Figure 3/
- data/Figure 3/Distribution of recent efficacy analysis of two groups patients with different pathological types.xlsx
- data/Figure 3/FIG 3.png
- data/Figure 4/
- data/Figure 4/FIG 4.png
- data/Figure 4/Raw Date.sav
- data/Figure 4/Raw Date.xlsx
- data/Table 1-4/
- data/Table 1-4/Raw Date.sav
- data/Table 1-4/Raw Date.xlsx
- data/Table 1-4/Table 1-4.docx
