# Supplementary material for: Effect of low-dose radiation pre-irradiation on postoperative local chest wall recurrence of breast cancer—A retrospective study
Source: PeerJ. 2025 Jan 2;13:e18717. doi: 10.7717/peerj.18717 (PMC11700491; doi:10.7717/peerj.18717)
Supplement: Supplemental Information 1 [file peerj-13-18717-s001.zip › data/Figure 2/Distribution of main acute side effects in two groups patients.xlsx]

## Sheet: Sheet1
		0	I	II	III	IV
Dermatitis	LDR	0	18	8	0	0
	No LDR	0	7	16	3	0
Soft tissue injury	LDR	2	21	3	0	0
	No LDR	1	10	14	1	0
Granulocytopenia	LDR	5	12	7	2	0
	No LDR	4	7	6	7	2
