# Supplementary material for: Effect of low-dose radiation pre-irradiation on postoperative local chest wall recurrence of breast cancer—A retrospective study
Source: PeerJ. 2025 Jan 2;13:e18717. doi: 10.7717/peerj.18717 (PMC11700491; doi:10.7717/peerj.18717)
Supplement: Supplemental Information 1 [file peerj-13-18717-s001.zip › data/Figure 3/Distribution of recent efficacy analysis of two groups patients with different pathological types.xlsx]

## Sheet: Sheet1
		CR	PR	SD
LDR group(n)	Luminal A	4	4	0
	Luminal B	3	5	0
	Her-2 (+++)	3	2	1
	Triple negative	1	3	0
No LDR group(n)	Luminal A	4	4	0
	Luminal B	3	4	2
	Her-2 (+++)	2	3	1
	Triple negative	1	2	0
