# Supplementary material for: Effect of low-dose radiation pre-irradiation on postoperative local chest wall recurrence of breast cancer—A retrospective study
Source: PeerJ. 2025 Jan 2;13:e18717. doi: 10.7717/peerj.18717 (PMC11700491; doi:10.7717/peerj.18717)
Supplement: Supplemental Information 1 [file peerj-13-18717-s001.zip › data/Figure 4/Raw Date.xlsx]

## Sheet: Sheet1
Group	Age	ECOG	Differentiation	Tsatge	Nstage	Mstage	Cstage	Chemo	PRT	Skin	SoftT	Leukocyte	Erythrocyte	Platelet	Esopharyngeal	Nausea	Effect	OS	OStime	LRFS	LRFStime	DSS	DSStime	DMFS	DMFStime
1	24	1	4	3	3	0	3	1	0	1	1	1	0	0	1	0	2	0	40	1	36	1	36	0	40
1	48	1	3	2	0	0	2	0	1	1	0	0	0	0	0	0	1	0	38	0	38	0	38	0	38
1	53	1	1	4	0	0	3	1	0	2	0	1	1	0	0	1	2	0	23	1	23	1	23	0	23
1	37	1	2	2	3	0	4	1	0	1	1	2	0	0	1	1	2	1	12	0	12	1	12	1	11
1	69	2	4	0	1	0	2	0	1	1	1	1	0	1	1	0	1	1	24	0	24	0	24	0	24
1	67	2	3	4	1	0	3	1	0	1	1	2	3	1	1	1	2	0	38	1	23	1	23	0	38
1	62	2	1	3	2	0	4	1	0	1	1	1	1	1	1	0	2	1	33	0	33	1	33	1	33
1	58	1	1	3	1	0	3	0	1	1	1	0	0	0	0	0	1	0	20	0	20	0	20	0	20
1	45	1	2	0	2	0	3	1	1	1	1	0	1	1	0	0	1	0	40	0	40	0	40	0	40
1	42	1	2	0	1	0	2	1	1	1	1	0	0	0	0	0	2	1	36	0	36	1	36	1	36
1	51	2	3	4	1	0	3	1	0	2	1	1	0	0	1	0	2	0	39	1	29	1	29	0	39
1	32	1	2	2	0	0	2	0	1	1	1	1	0	0	1	0	1	0	37	0	37	0	37	0	37
1	56	1	1	4	1	0	3	1	0	1	1	2	1	0	1	1	2	0	27	1	12	0	27	0	27
1	62	2	2	4	0	0	3	0	0	1	1	2	1	1	1	0	2	1	26	1	3	1	3	0	26
1	35	1	1	2	0	0	2	0	1	1	1	0	0	0	0	0	1	0	16	0	16	0	16	0	16
1	52	1	4	3	0	0	3	0	1	2	1	1	2	1	1	0	1	0	45	0	45	0	45	0	45
1	59	2	4	4	3	0	4	1	0	2	1	3	2	2	1	1	2	1	22	1	8	1	8	1	22
1	44	1	1	3	3	0	3	1	0	2	2	2	0	1	1	0	2	0	33	0	33	0	33	0	33
1	64	2	3	2	1	0	4	1	0	1	1	1	1	1	1	1	2	1	18	0	18	1	16	1	16
1	58	1	2	4	0	0	3	1	0	2	2	3	2	0	1	0	2	1	20	1	13	1	13	0	20
1	40	1	1	3	0	0	3	0	1	1	1	1	0	0	0	0	1	0	48	0	48	0	28	0	48
1	47	1	4	4	3	0	3	1	0	1	1	2	2	1	1	1	3	1	9	1	4	1	4	0	9
1	50	1	4	2	3	0	3	1	0	1	1	1	0	1	1	0	1	0	50	0	50	0	50	0	50
1	35	1	1	3	2	0	3	1	0	2	1	1	1	0	1	1	1	0	42	0	42	0	42	0	42
1	66	2	2	4	0	0	3	0	1	2	2	1	2	2	1	0	2	1	30	1	12	1	12	1	30
1	48	1	2	3	0	0	2	0	0	1	1	2	0	0	0	0	1	0	19	0	19	0	19	0	19
2	25	1	4	3	3	0	3	1	0	2	2	1	0	0	1	0	2	0	42	1	32	0	32	0	42
2	46	1	3	2	0	0	2	0	1	1	0	0	0	0	1	0	1	0	39	0	39	0	29	1	29
2	55	1	1	4	0	0	3	1	0	2	1	2	2	0	0	1	2	0	20	1	20	0	20	0	20
2	35	1	2	2	3	0	4	1	0	2	1	3	0	0	2	1	2	1	16	0	23	1	6	1	6
2	70	2	4	0	1	0	2	0	1	1	1	1	1	1	1	0	1	1	28	0	28	1	28	0	28
2	67	2	3	4	1	0	3	1	0	2	2	3	3	2	1	1	2	0	42	1	16	0	16	1	42
2	60	2	1	3	2	1	4	1	0	2	2	3	3	2	1	1	2	1	39	0	39	1	30	1	30
2	56	1	1	3	1	0	3	0	1	1	1	1	0	0	0	1	1	0	18	0	18	0	5	1	5
2	45	1	2	0	2	0	3	1	1	2	1	0	2	1	1	1	1	0	42	0	42	0	42	0	42
2	44	1	2	0	1	0	2	1	1	1	1	0	1	0	0	0	2	1	34	0	34	1	20	1	20
2	53	2	2	3	2	0	3	1	0	2	1	2	0	0	2	1	2	0	38	1	24	0	24	0	38
2	35	1	2	3	0	0	3	0	1	1	1	1	0	0	1	0	1	0	40	0	40	0	40	0	40
2	54	1	1	4	1	0	3	1	0	2	2	1	0	0	1	1	2	0	29	1	10	0	10	1	29
2	67	2	2	4	0	0	3	0	0	2	1	3	2	2	2	0	3	1	24	1	2	1	2	0	24
2	33	1	1	2	0	0	2	0	1	2	1	0	0	0	0	0	1	0	17	0	17	0	17	1	17
2	55	1	4	3	0	0	3	0	1	3	2	3	2	2	1	0	2	1	27	1	15	1	15	0	27
2	57	2	4	4	3	0	4	1	0	3	2	4	2	2	1	2	2	1	19	1	6	1	6	1	14
2	41	1	1	4	2	0	3	1	0	2	2	2	0	2	1	1	2	0	36	0	36	0	36	0	36
2	65	2	3	2	1	0	4	1	0	1	2	3	2	1	1	1	2	1	14	0	14	1	6	1	6
2	54	1	2	4	0	0	3	1	0	2	2	2	1	0	2	1	2	1	25	1	16	1	16	0	25
2	38	1	1	3	0	0	3	0	1	2	2	2	0	0	0	0	1	0	49	0	49	0	49	0	49
2	46	1	4	4	3	0	3	1	0	2	2	3	2	1	1	1	3	1	11	1	5	1	5	1	5
2	53	1	4	2	3	0	3	1	0	1	2	1	1	0	1	0	1	0	52	0	52	0	52	0	52
2	33	1	1	4	1	0	3	1	0	2	2	1	0	1	1	1	1	0	47	0	47	0	47	0	47
2	69	2	2	4	0	0	3	0	1	3	3	4	2	2	1	0	3	1	25	1	6	1	6	1	20
2	46	1	2	2	1	0	2	0	0	2	2	2	0	0	0	0	1	0	23	0	23	0	23	0	23
